# Supplementary material for: Simultaneous Analysis of Bergapten and Schinifoline in Zanthoxylum schinifolium Seeds Using HPLC and UPLC-MS/MS Systems
Source: Foods. 2023 Mar 23;12(7):1355. doi: 10.3390/foods12071355 (PMC10093454; doi:10.3390/foods12071355)
Supplement: Supplementary file 1 [file foods-12-01355-s001.zip]

Archive with 1 entries (1 files):
- foods-2273132-Supplementary Material.pdf
